# Supplementary material for: Acetan and Acetan-Like Polysaccharides: Genetics, Biosynthesis, Structure, and Viscoelasticity
Source: Polymers (Basel). 2021 Mar 7;13(5):815. doi: 10.3390/polym13050815 (PMC7961339; doi:10.3390/polym13050815)
Supplement: Supplementary file 1 [file polymers-13-00815-s001.zip]

Archive with 2 entries (2 files):
- Supplementary data sheet 1.ods
- Supplementary figure 1.pdf
