# Supplementary material for: Acetan and Acetan-Like Polysaccharides: Genetics, Biosynthesis, Structure, and Viscoelasticity
Source: Polymers (Basel). 2021 Mar 7;13(5):815. doi: 10.3390/polym13050815 (PMC7961339; doi:10.3390/polym13050815)
Supplement: Supplementary file 1 [file polymers-13-00815-s001.zip › Supplementary data sheet 1.ods]

## Sheet: K. xylinus cluster; Komagataeibacter
reference gene	eg	gumE	gumF	gumK	aceR	aceQ	aceP	aceM	aceF	aceA	aceB	aceD	aceC	aceE	aceG	aceH	aceI
K. xylinus E25	H845_RS03940	H845_RS03945	H845_RS03950	H845_RS03955	H845_RS03960	H845_RS03965	H845_RS03970	H845_RS03975	H845_RS03985	H845_RS03990	H845_RS03995	H845_RS04000	H845_RS04005	H845_RS04010	H845_RS04015	H845_RS04020	H845_RS04025
K. xylinus CGMCC 2955	CT154_RS04365	CT154_RS04370	CT154_RS04375	CT154_RS04380	CT154_RS04385	CT154_RS04390	CT154_RS04395	CT154_RS04400	CT154_RS04405	CT154_RS04410	CT154_RS04415	CT154_RS04420	CT154_RS04425	CT154_RS04430	CT154_RS04435	CT154_RS04440	CT154_RS04445
K. xylinus DSM 2325	CXP35_RS15005	CXP35_RS15010	CXP35_RS15015	CXP35_RS15020	CXP35_RS15025	CXP35_RS15030	CXP35_RS15035	CXP35_RS15040	CXP35_RS15045	CXP35_RS15050	CXP35_RS15055	CXP35_RS15060	CXP35_RS15065	CXP35_RS15070	CXP35_RS15075	CXP35_RS15080	CXP35_RS15085
K. xylinus NBRC 13693	B7447_RS07045	B7447_RS07040	B7447_RS07035	B7447_RS07030	B7447_RS07025	B7447_RS07020	B7447_RS07015	B7447_RS07010	B7447_RS07005	B7447_RS07000	B7447_RS06995	B7447_RS06990	B7447_RS06985	B7447_RS06980	B7447_RS06975	B7447_RS06970	B7447_RS06965
K. nataicola LMG 1536	CDI09_RS04230	CDI09_RS04235	CDI09_RS04240	CDI09_RS04245	CDI09_RS04250	CDI09_RS04255	CDI09_RS04260	CDI09_RS04265	CDI09_RS04270	CDI09_RS04275	CDI09_RS04280	CDI09_RS04285	CDI09_RS04290	CDI09_RS04295	CDI09_RS04300	CDI09_RS04305	CDI09_RS04310
K. sucrofermentans LMG 18788	CFR77_RS08580	CFR77_RS08575	CFR77_RS08570	CFR77_RS08565	CFR77_RS08560	CFR77_RS08555	CFR77_RS08550	CFR77_RS08545	CFR77_RS08540	CFR77_RS08535	CFR77_RS08530	CFR77_RS08525	CFR77_RS08520	CFR77_RS08515	CFR77_RS08510	CFR77_RS08505	CFR77_RS08500
K. melomenusus AV436	HNW77_RS06645	HNW77_RS06640	HNW77_RS06635	HNW77_RS06630	HNW77_RS06625	HNW77_RS06620	HNW77_RS06615	HNW77_RS06610	HNW77_RS06605	HNW77_RS06600	HNW77_RS06595	HNW77_RS06590	HNW77_RS06585	HNW77_RS06580	HNW77_RS06575	HNW77_RS06570	HNW77_RS06565
K. medellinensis NBRC 3288	GLX_RS14325	GLX_RS14330	GLX_RS14335	GLX_RS14340	GLX_RS14345	GLX_RS14350	GLX_RS14355	GLX_RS14360	GLX_RS14365	GLX_RS14370	GLX_RS14375	GLX_RS14380	GLX_RS14385	GLX_RS14390	GLX_RS14395	GLX_RS14400	GLX_RS14405
K. rhaeticus LMG 22126	CFR78_RS09335	CFR78_RS09330	CFR78_RS09325	CFR78_RS09320	CFR78_RS09315	CFR78_RS09310	CFR78_RS09305	CFR78_RS09300	CFR78_RS09295	CFR78_RS09290	CFR78_RS09285	CFR78_RS09280	CFR78_RS09275	CFR78_RS09270	CFR78_RS09265	CFR78_RS09260	CFR78_RS09255
K. intermedius TF2	B7449_RS15865	B7449_RS15860	B7449_RS15855	B7449_RS15850	B7449_RS15845	B7449_RS15840	B7449_RS15835	B7449_RS15830	B7449_RS15825	B7449_RS15820	B7449_RS15815	B7449_RS15810	B7449_RS15805	B7449_RS15800	B7449_RS15795	B7449_RS15790	B7449_RS15785
K. oboediens 174Bp2	GOB01_RS12375	GOB01_RS12380	GOB01_RS12385	GOB01_RS12390	GOB01_RS12395	GOB01_RS12400	GOB01_RS12405	GOB01_RS12410	GOB01_RS12420	GOB01_RS12430,GOB01_RS21815	GOB01_RS14820	GOB01_RS14815	GOB01_RS14810	GOB01_RS14805	GOB01_RS14800	GOB01_RS14795	GOB01_RS14790
K. oboediens LMG 18849	-	-	-	-	-	-	-	-	-	-	-	-	-	-	-	-	-
K. oboediens MSKU3	MSKU3_3053	MSKU3_3054	MSKU3_3055	MSKU3_3056	MSKU3_3057	MSKU3_3058	MSKU3_3059	MSKU3_3060	MSKU3_3062	MSKU3_3063	MSKU3_3064	MSKU3_3065	MSKU3_3066	MSKU3_3067	MSKU3_3068	MSKU3_3069	MSKU3_3070
K. europaeus SRCM101446	S101446_RS15610	S101446_RS15615	S101446_RS15620	S101446_RS15625	S101446_RS15630	S101446_RS15635	S101446_RS15640	S101446_RS15645	S101446_RS15650	S101446_RS15655	S101446_RS15660	S101446_RS15665	S101446_RS15670	S101446_RS15675	S101446_RS15680	S101446_RS15685	S101446_RS15690
K. europaeus LMG 18890	GEU01_RS15155	GEU01_RS15160	GEU01_RS15165	GEU01_RS15170	GEU01_RS15175	GEU01_RS15180	GEU01_RS15185	GEU01_RS15190	GEU01_RS15195	GEU01_RS13065	GEU01_RS13070	GEU01_RS13075	GEU01_RS13080	GEU01_RS13085	GEU01_RS22785	GEU01_RS13095	GEU01_RS13100
K. europaeus LMG 18494	-	-	-	-	-	-	-	-	-	-	-	-	-	-	-	-	-
K. diospyri MSKU 9	MSKU9_RS15965	MSKU9_RS15970	MSKU9_RS15975	MSKU9_RS15980	MSKU9_RS15985	MSKU9_RS15990	MSKU9_RS15995	MSKU9_RS16000	MSKU9_RS16005	MSKU9_RS16010	MSKU9_RS16015	MSKU9_RS16020	MSKU9_RS16025	MSKU9_RS16030	MSKU9_RS16035	MSKU9_RS16040	MSKU9_RS16045
K. swingsii LMG 22125	CFR76_RS11990	CFR76_RS11985	CFR76_RS11980	CFR76_RS11975	CFR76_RS11970	CFR76_RS11965	CFR76_RS11960	CFR76_RS11955	CFR76_RS11950	CFR76_RS09065	CFR76_RS09070	CFR76_RS09075	CFR76_RS09080	CFR76_RS09085	CFR76_RS09090	CFR76_RS09095	CFR76_RS09100
G. entanii AV429	-	-	-	-	-	-	-	-	-	-	-	-	-	-	-	-	-
G. entanii LTH 4560	-	-	-	-	-	-	-	-	-	-	-	-	-	-	-	-	-
K. melaceti AV382	-	-	-	-	-	-	-	-	-	-	-	-	-	-	-	-	-
K. pomaceti T5K1	-	-	-	-	-	-	-	-	-	-	-	-	-	-	-	-	-
K. pomaceti AV446	-	-	-	-	-	-	-	-	-	-	-	-	-	-	-	-	-
K. hansenii NBRC 14820	-	-	-	-	-	-	-	-	-	-	-	-	-	-	-	-	-
K. hansenii LMG 23726	-	-	-	-	-	-	-	-	-	-	-	-	-	-	-	-	-
K. hansenii ATCC 53582	-	-	-	-	-	-	-	-	-	-	-	-	-	-	-	-	-
K. hansenii ATCC 23769	-	-	-	-	-	-	-	-	-	-	-	-	-	-	-	-	-
K. maltaceti_LMG1529	-	-	-	-	-	-	-	-	-	-	-	-	-	-	-	-	-
K. saccharivorans_LMG_1582	-	-	-	-	-	-	-	-	-	-	-	-	-	-	-	-	-
K. kakiaceti_DSM_24098.	-	-	-	-	-	-	-	-	-	-	-	-	-	-	-	-	-
genbank annotation	glycoside hydrolase family 5 protein	polymerization or export protein	acetyltransferase	glucuronosyl transferase	rhamnosyl transferase	glucosyl transferase	glucosyl transferase	glucose/GDP-mannose dehydrogenase	mannose-1-phosphate guanylyltransferase/mannose-6-phosphate isomerase	exopolysaccharide biosynthesis polyprenyl glycosylphosphotransferase	glucosyl transferase	polymerization and export protein	mannose transferease	flippase	outer membrane beta-barrel protein	golysaccharide export protein	acyltransferase
PFAM domain	Cellulase (glycosyl hydrolase family 5) (PF00150)	/	Acyltransferase family (PF01757)	/	Glycosyl transferase family 2 (PF00535)	Glycosyl transferases group 1 (PF00534), Glycosyltransferase Family 4 (PF13439)	Glycosyl transferase family 2 (PF00535)	UDP-glucose/GDP-mannose dehydrogenase family, NAD binding domain (PF03721), UDP-glucose/GDP-mannose dehydrogenase family, central domain (PF00984), UDP-glucose/GDP-mannose dehydrogenase family, UDP binding domain (PF03720)	Mannose-6-phosphate isomerase (PF01050), Nucleotidyl transferase (PF00483)	Bacterial sugar transferase (PF02397) , CoA-binding domain (PF13727)	Glycosyl transferase WecB/TagA/CpsF family (PF03808)	AAA domain (PF13614) ,Chain length determinant protein (PF02706) , threshold hit to G-rich domain on putative tyrosine kinase (PF13807)	Glycosyl transferases group 1 (PF00534) , Glycosyltransferase Family 4 (PF13439)	Polysaccharide biosynthesis protein (PF13440), threshold hit to Polysaccharide biosynthesis C-terminal domain (PF14667)	Putative beta-barrel porin 2 (PF10082)	Polysaccharide biosynthesis/export protein (PF02563), SLBB domain (PF10531)	Acyltransferase family (PF01757)
CAZY domain	GH5_5	/	/	GT70	GT2	GT4	GT2	/	/	/	GT26	/	GT4	/	/	/	/
The homologues to reference genes are designated by their locus tags. Red font denotes loci with transposase insertion.

## Sheet: new acetan cluster; Komagataeibacter
reference gene (locus_tag)	HNH97_RS06440	HNH97_RS06445	HNH97_RS06450	HNH97_RS06455	HNH97_RS06460	HNH97_RS06465	HNH97_RS06470	HNH97_RS06475	HNH97_RS06480	HNH97_RS06485	HNH97_RS06490	HNH97_RS06500
K. cocois_WE7	NJLHNGOC_RS07490	NJLHNGOC_RS07495	NJLHNGOC_RS07500	NJLHNGOC_RS07505	NJLHNGOC_RS07510	NJLHNGOC_RS07515	NJLHNGOC_RS07520	NJLHNGOC_RS07525	NJLHNGOC_RS07530	NJLHNGOC_RS07535	NJLHNGOC_RS07540	NJLHNGOC_RS07545
K. pomaceti T5K1	CFR71_RS09370	CFR71_RS09365	CFR71_RS09360	CFR71_RS09355	CFR71_RS09350	CFR71_RS09345	CFR71_RS09340	CFR71_RS09335	CFR71_RS09330	CFR71_RS09325	CFR71_RS09320	CFR71_RS09315
K. pomaceti AV446	C3920_RS04475	C3920_RS04480	C3920_RS04485	C3920_RS04490	C3920_RS04495	C3920_RS04500	C3920_RS04505	C3920_RS04510	C3920_RS04515	C3920_RS04520	C3920_RS04525	C3920_RS04530
K. hansenii NBRC 14820	GHA01_RS06000	GHA01_RS05995	GHA01_RS05990	GHA01_RS05985	GHA01_RS05980	GHA01_RS05975	GHA01_RS05970	GHA01_RS05965	GHA01_RS05960	GHA01_RS05955	GHA01_RS05950	GHA01_RS05945
K. hansenii LMG 23726	BIV05_RS00545	BIV05_RS00550	BIV05_RS00555	BIV05_RS00560	BIV05_RS00565	BIV05_RS00570	BIV05_RS00575	BIV05_RS00580	BIV05_RS00585	BIV05_RS00590	BIV05_RS00595	BIV05_RS00600
K. hansenii ATCC 53582	ATCC53582_RS09485	ATCC53582_RS09480	ATCC53582_RS09475	ATCC53582_RS09470	ATCC53582_RS14895	ATCC53582_RS09460	ATCC53582_RS09455	ATCC53582_RS09450	ATCC53582_RS09445	ATCC53582_RS09440	ATCC53582_RS09435	ATCC53582_RS09430
K. hansenii ATCC 23769	GXY_RS07230	GXY_RS07235	GXY_RS07240	GXY_RS07245	GXY_RS16075	GXY_RS07255	GXY_RS07260	GXY_RS07265	GXY_RS07270	GXY_RS07275	GXY_RS07280	GXY_RS07285
K. maltaceti_LMG 1529	KMAL_RS09955	KMAL_RS09960	KMAL_RS09965	KMAL_RS09970	KMAL_RS09975	KMAL_RS09980	KMAL_RS09985	KMAL_RS09990	KMAL_RS09995,KMAL_RS11915	KMAL_RS11920	KMAL_RS11925	KMAL_RS11930
G. entanii AV429	HNH97_RS06440	HNH97_RS06445	HNH97_RS06450	HNH97_RS06455	HNH97_RS06460	HNH97_RS06465	HNH97_RS06470	HNH97_RS06475	HNH97_RS06480	HNH97_RS06485	HNH97_RS06490	HNH97_RS06500
G. entanii LTH 4560	/	/	/	/(contig end)	CFR72_RS14260	CFR72_RS14255	CFR72_RS14250	CFR72_RS14245	CFR72_RS14240	CFR72_RS14235	CFR72_RS14230	CFR72_RS14225
K. saccharivorans JH1	KSAC_RS00735	KSAC_RS00740	KSAC_RS00745	KSAC_RS00750	KSAC_RS00755	KSAC_RS00760	KSAC_RS00765	KSAC_RS00770	KSAC_RS00775	KSAC_RS00780	KSAC_RS00785	KSAC_RS00790
K. saccharivorans LMG 1582	-	-	-	-	-	-	-	-	-	-	-	-
K. kakiaceti DSM 24098	FHS71_RS12965	FHS71_RS12970	FHS71_RS12980	FHS71_RS12985	FHS71_RS12990	FHS71_RS12995	FHS71_RS13000	FHS71_RS13005	FHS71_RS13010	FHS71_RS13015	FHS71_RS13020	FHS71_RS13030
K. melaceti AV382	DY926_RS01065	DY926_RS01060,DY926_RS12300	DY926_RS01055	DY926_RS01050	DY926_RS01045	DY926_RS01040	DY926_RS01035	DY926_RS01030	/(contig end)	/	/	/
K. xylinus E25	-	-	-	-	-	-	-	-	-	-	-	-
K. xylinus CGMCC 2955	-	-	-	-	-	-	-	-	-	-	-	-
K. xylinus DSM 2325	-	-	-	-	-	-	-	-	-	-	-	-
K. xylinus NBRC 13693	-	-	-	-	-	-	-	-	-	-	-	-
K. nataicola LMG 1536	-	-	-	-	-	-	-	-	-	-	-	-
K. sucrofermentans LMG 18788	-	-	-	-	-	-	-	-	-	-	-	-
K. melomenusus AV436	-	-	-	-	-	-	-	-	-	-	-	-
K. medellinensis NBRC 3288	-	-	-	-	-	-	-	-	-	-	-	-
K. rhaeticus LMG 22126	-	-	-	-	-	-	-	-	-	-	-	-
K. intermedius TF2	-	-	-	-	-	-	-	-	-	-	-	-
K. oboediens 174Bp2	-	-	-	-	-	-	-	-	-	-	-	-
K. oboediens LMG 18849	-	-	-	-	-	-	-	-	-	-	-	-
K. oboediens MSKU3	-	-	-	-	-	-	-	-	-	-	-	-
K. europaeus SRCM101446	-	-	-	-	-	-	-	-	-	-	-	-
K. europaeus LMG 18890	-	-	-	-	-	-	-	-	-	-	-	-
K. europaeus LMG 18494	-	-	-	-	-	-	-	-	-	-	-	-
K. diospyri MSKU 9	-	-	-	-	-	-	-	-	-	-	-	-
K. swingsii LMG 22125	-	-	-	-	-	-	-	-	-	-	-	-
genbank annotation	flippase	galE_UDP-glucose_4-epimerase	acyltransferase	glycosyltransferase_family_2	glycosyltransferase	hypothetical_protein	glycosyltransferase_family_4 protein	polysaccharide_biosynthesis_tyrosine autokinase	exopolysaccharide_biosynthesis_polyprenyl_glycosylphosphotransferase	outer_membrane_beta-barrel_protein	polysaccharide_export_protein	glycosyltransferase
PFAM domain	Polysaccharide biosynthesis protein (PF01943), Polysaccharide biosynthesis C-terminal domain (PF14667)	NAD dependent epimerase/dehydratase family (PF01370)	Acyltransferase family (PF01757)	Glycosyl transferase family 2 (PF00535)	Glycosyl transferases group 1 (PF13692), Glycosyltransferase like family 2 (PF13641)	/	Glycosyl transferases group 1 (PF00534)	AAA domain (PF13614), threshold hits to G-rich domain on putative tyrosine kinase (PF13807) and Chain length determinant protein (PF02706)	Bacterial sugar transferase (PF02397)	Putative beta-barrel porin 2 (PF10082)	Polysaccharide biosynthesis/export protein (PF02563), SLBB domain (PF10531)	Glycosyl transferases group 1 (PF00534)
CAZY domain	/	/	/	GT2	GT4, GT2	/	GT4	/	/	/	/	GT4
The homologues to reference genes are designated by their locus tags. Red font denotes loci with transposase insertion.

## Sheet: K. xylinus cluster; Acetobacter
reference gene	eg	gumE	gumF	gumK	aceR	aceQ	aceP	aceM	aceF	aceA	aceB	aceD	aceC	aceE	aceG	aceH	aceI
A. aceti DSM 3506	EDC15_RS05030	EDC15_RS07100	EDC15_RS07105	EDC15_RS05025	-	EDC15_RS05025	EDC15_RS05020	/	/	EDC15_RS12375	EDC15_RS12380	EDC15_RS12385	EDC15_RS12390	EDC15_RS14780	EDC15_RS12395	EDC15_RS12400	EDC15_RS03735
A. aceti ATCC 23746	A39U_RS0113180	A39U_RS0116170	A39U_RS18540	A39U_RS0113175	-	A39U_RS0113175	A39U_RS0113170	/	/	A39U_RS0104070	A39U_RS0104065	A39U_RS0104060	A39U_RS0104055	A39U_RS18240	A39U_RS18960	A39U_RS0104071	A39U_RS0105605
A. aceti NBRC 14818	B7445_RS04440	B7445_RS06440	B7445_RS06435	B7445_RS04435	-	B7445_RS04435	B7445_RS04430	/	/	B7445_RS12415	B7445_RS12410	B7445_RS12405	B7445_RS12400	B7445_RS13130	B7445_RS12395	B7445_RS12390	B7445_RS02815
A. aceti TMW2 1153	A0U92_RS11595	A0U92_RS08360	-	A0U92_RS11600	-	A0U92_RS11600	A0U92_RS17785	/	/	A0U92_RS11035	A0U92_RS11030	A0U92_RS11025	A0U92_RS11020	-	A0U92_RS11015	A0U92_RS11010	A0U92_RS03015
A. aceti NRIC 0242	AA0242T_1191	-	-	AA0242T_1190	-	AA0242T_1190	AA0242T_1189	/	/	AA0242T_1424	AA0242T_1425	-	AA0242T_1427	AA0242T_2267	AA0242T_1428	AA0242T_1429	AA0242T_0328
A. aceti NBRC 3281	AAC02nite_RS10720	AAC02nite_RS17000	AAC02nite_RS14065	AAC02nite_RS10715	-	AAC02nite_RS10715	AAC02nite_RS10710	/	/	AAC02nite_RS14230/frameshifted pseudogene	AAC02nite_RS14225	AAC02nite_RS15045	AAC02nite_RS15050	-	AAC02nite_RS15055	AAC02nite_RS15060	AAC02nite_RS10405
A. aceti JCM 20276	AAJCM20276_RS05910	AAJCM20276_RS08790	AAJCM20276_RS08780	AAJCM20276_RS05905	-	AAJCM20276_RS05905	AAJCM20276_RS05900	/	/	-	AAJCM20276_RS04505	AAJCM20276_RS04515	AAJCM20276_RS04520	-	AAJCM20276_RS04525	AAJCM20276_RS04530	AAJCM20276_RS03235
A. estunensis AV380	AV380_01743	AV380_01267	-	AV380_01744	-	AV380_01744	AV380_01745	/	/	AV380_00551	AV380_00550	AV380_00549	AV380_00548	-	AV380_00547	AV380_00546	-
A. estunensis LMG 1626	GOB87_RS02535	GOB87_RS03610	-	GOB87_RS02530	-	GOB87_RS02530	GOB87_RS02525	/	/	GOB87_RS05180	GOB87_RS05185	GOB87_RS05190	GOB87_RS05195	-	GOB87_RS05200	GOB87_RS05205	-
A. conturbans LMG1627	GOB81_RS11295	GOB81_RS03050	-	GOB81_RS11300	-	-	-	/	/	GOB81_RS10005	GOB81_RS10010	GOB81_RS10015	GOB81_RS10020	-	GOB81_RS10025	GOB81_RS10030	-
A. fallax LMG1636	GOB85_RS07930	GOB85_RS04370	-	GOB85_RS01385	-	-	-	/	/	GOB85_RS07050	GOB85_RS07045	GOB85_RS07040	GOB85_RS07035	-	GOB85_RS07030	GOB85_RS07025	-
A. musti LMG 30640	GOB93_RS00165	GOB93_RS13715	-	GOB93_RS00160	GOB93_RS04715?	GOB93_RS00160	GOB93_RS00155	/	/	GOB93_RS15125	GOB93_RS15130	GOB93_RS15135	GOB93_RS15140	-	GOB93_RS15145	GOB93_RS15150	-
A. nitrogenifigens DSM 23921	G442_RS0102705	G442_RS0102710	-	G442_RS20600	-	G442_RS20600		/	/	G442_RS21145	G442_RS21150	G442_RS21155	G442_RS21160	-	G442_RS0106580	G442_RS21165
A. oeni LMG 21952	GOB90_RS14020	GOB90_RS07935		GOB90_RS14025	-	GOB90_RS14025	GOB90_RS03215	/	/	GOB90_RS11210	GOB90_RS11205	GOB90_RS11200	GOB90_RS11195	-	GOB90_RS11190	GOB90_RS11185	GOB90_RS04620
A. sicerae LMG 1531	GVI59_RS09895	GVI59_RS01365	GVI59_RS01370	GVI59_RS09890	-	GVI59_RS09890	GVI59_RS09885	/	/	GVI59_RS06880	GVI59_RS06875	GVI59_RS06870	GVI59_RS06865	GVI59_RS09880	GVI59_RS06860	GVI59_RS06855
A. pomorum strain LHT 2458	-	-	-	-	-	-	-	/	/	-	-	-	-	-	-	-	-
A. pomorum SH	-	-	-	-	-	-	-	/	/	-	-	-	-	-	-	-	-
A. ascendens LMG 1590	-	-	-	-	-	-	-	/	/	-	-	-	-	-	-	-	-
A. ascendens SRCM101447	-	-	-	-	-	-	-	/	/	-	-	-	-	-	-	-	-
A. cerevisiae LMG1625	-	-	-	-	-	-	-	/	/	-	-	-	-	-	-	-	-
A. cerevisiae LMG 1545	-	-	-	-	-	-	-	/	/	-	-	-	-	-	-	-	-
A. cibinongensis NBRC16605	-	-	-	-	-	-	-	/	/	-	-	-	-	-	-	-	-
A. cibinongensis DsW 47	-	-	-	-	-	-	-	/	/	-	-	-	-	-	-	-	-
A. fabarum LMG24244	-	-	-	-	-	-	-	/	/	-	-	-	-	-	-	-	-
A. fabarum OG2	-	-	-	-	-	-	-	/	/	-	-	-	-	-	-	-	-
A. farinalis LMG26772	-	-	-	-	-	-	-	/	/	-	-	-	-	-	-	-	-
A. ghanensis LMG23848T	-	-	-	-	-	-	-	/	/	-	-	-	-	-	-	-	-
A. ghanensis LMG 23848	-	-	-	-	-	-	-	/	/	-	-	-	-	-	-	-	-
A. indonesiensis 5H-1	-	-	-	-	-	-	-	/	/	-	-	-	-	-	-	-	-
A. indonesiensis NBRC 16471	-	-	-	-	-	-	-	/	/	-	-	-	-	-	-	-	-
A. lambici LMG 27439	-	-	-	-	-	-	-	/	/	-	-	-	-	-	-	-	-
A. lovaniensis DSM 4491	-	-	-	-	-	-	-	/	/	-	-	-	-	-	-	-	-
A. lovaniensis LMG 1617	-	-	-	-	-	-	-	/	/	-	-	-	-	-	-	-	-
A. malorum CECT 7742	-	-	-	-	-	-	-	/	/	-	-	-	-	-	-	-	-
A. malorum LMG 1746	-	-	-	-	-	-	-	/	/	-	-	-	-	-	-	-	-
A. okinawensis DsW 060	-	-	-	-	-	-	-	/	/	-	-	-	-	-	-	-	-
A. okinawensis JCM 25146	-	-	-	-	-	-	-	/	/	-	-	-	-	-	-	-	-
A. orientalis FAN1	-	-	-	-	-	-	-	/	/	-	-	-	-	-	-	-	-
A. orientalis NBRC 16606	-	-	-	-	-	-	-	/	/	-	-	-	-	-	-	-	-
A. orleanensis JCM 7639	-	-	-	-	-	-	-	/	/	-	-	-	-	-	-	-	-
A. orleanensis NBRC 13752	-	-	-	-	-	-	-	/	/	-	-	-	-	-	-	-	-
A. oryzifermentans dm	-	-	-	-	-	-	-	/	/	-	-	-	-	-	-	-	-
A. oryzifermentans SLV-7	-	-	-	-	-	-	-	/	/	-	-	-	-	-	-	-	-
A. oryzoeni B6	-	-	-	-	-	-	-	/	/	-	-	-	-	-	-	-	-
A. papayae JCM 25143	-	-	-	-	-	-	-	/	/	-	-	-	-	-	-	-	-
A. pasteurianus LMG 1262	-	-	-	-	-	-	-	/	/	-	-	-	-	-	-	-	-
A. pasteurianus NBRC 3278	-	-	-	-	-	-	-	/	/	-	-	-	-	-	-	-	-
A. pasteurianus SRCM101468	-	-	-	-	-	-	-	/	/	-	-	-	-	-	-	-	-
A. peroxydans LMG 1635	-	-	-	-	-	-	-	/	/	-	-	-	-	-	-	-	-
A. peroxydans NBRC 13755	-	-	-	-	-	-	-	/	/	-	-	-	-	-	-	-	-
A. persici TMW21084	-	-	-	-	-	-	-	/	/	-	-	-	-	-	-	-	-
A. persici JCM 25330	-	-	-	-	-	-	-	/	/	-	-	-	-	-	-	-	-
A. senegalensis 108B	-	-	-	-	-	-	-	/	/	-	-	-	-	-	-	-	-
A. senegalensis DmL 050	-	-	-	-	-	-	-	/	/	-	-	-	-	-	-	-	-
A. senegalensis LMG 23690	-	-	-	-	-	-	-	/	/	-	-	-	-	-	-	-	-
A. syzygii K03D05	-	-	-	-	-	-	-	/	/	-	-	-	-	-	-	-	-
A. syzygii 9H-2	-	-	-	-	-	-	-	/	/	-	-	-	-	-	-	-	-
A. thailandicus LMG 30826	-	-	-	-	-	-	-	/	/	-	-	-	-	-	-	-	-
A. tropicalis BDGP1	-	-	-	-	-	-	-	/	/	-	-	-	-	-	-	-	-
A. tropicalis DmW 042	-	-	-	-	-	-	-	/	/	-	-	-	-	-	-	-	-
A. tropicalis LMG 19825	-	-	-	-	-	-	-	/	/	-	-	-	-	-	-	-	-
The homologues to reference genes are designated by their locus tags.
The homologues placed together on the chromosome are marked with the same colour. aceM and aceF are found in all species including those which lack all other proteins of the acetan locus. These enzymes presumably supply sugar precursors for other biosynthesis proccesses as well.

## Sheet: new acetan cluster; Acetobacter
reference gene (locus_tag)	HNH97_RS06440	HNH97_RS06445	HNH97_RS06450	HNH97_RS06455	HNH97_RS06460	HNH97_RS06465	HNH97_RS06470	HNH97_RS06475	HNH97_RS06480	HNH97_RS06485	HNH97_RS06490	HNH97_RS06500
A. aceti DSM 3506	EDC15_RS10095	/	-	EDC15_RS09190	EDC15_RS04290,EDC15_RS09195	EDC15_RS06955	EDC15_RS06960	EDC15_RS06965	EDC15_RS06970	EDC15_RS06975	EDC15_RS06980	EDC15_RS06950
A. aceti TMW2 1153	A0U92_RS04390	/	-	A0U92_RS16575	A0U92_RS12065,A0U92_RS16570	A0U92_RS08215	A0U92_RS08220	A0U92_RS08225	A0U92_RS08230	A0U92_RS08235	A0U92_RS08240	A0U92_RS08210
A. aceti NRIC 0242	AA0242T_3216	/	-	AA0242T_2326	AA0242T_0220,AA0242T_2325	AA0242T_2493	AA0242T_2494	AA0242T_2495	AA0242T_2496	AA0242T_1042	AA0242T_1041	AA0242T_2492
A. aceti NBRC 14818	B7445_RS09995	/	-	B7445_RS01825	B7445_RS01830,B7445_RS03375	B7445_RS06590	B7445_RS06585	B7445_RS06580	B7445_RS06575	B7445_RS06565	B7445_RS06560	B7445_RS06595
A. aceti NBRC 3281	AAC02nite_RS04400	/	-	AAC02nite_RS01935	AAC02nite_RS01930,AAC02nite_RS08510	AAC02nite_RS01100	AAC02nite_RS01105	AAC02nite_RS01110	AAC02nite_RS01115	AAC02nite_RS01125	AAC02nite_RS01130	AAC02nite_RS01095
A. aceti JCM 20276	AAJCM20276_RS05400	/	-	AAJCM20276_RS00890	AAJCM20276_RS00885,AAJCM20276_RS03805	AAJCM20276_RS08940	AAJCM20276_RS08935	AAJCM20276_RS08930	AAJCM20276_RS08925	AAJCM20276_RS08920	AAJCM20276_RS08915	AAJCM20276_RS08950
A. aceti ATCC 23746	A39U_RS0103085	/		A39U_RS0108275	A39U_RS0105025,A39U_RS0108270	A39U_RS0116330	A39U_RS0116325	A39U_RS0116320	A39U_RS0116315	A39U_RS0116305	A39U_RS0116300	A39U_RS0116340
A. conturbans LMG1627	GOB81_RS12080	/	-	GOB81_RS10885	GOB81_RS04215,GOB81_RS10880	GOB81_RS02905	GOB81_RS02910	GOB81_RS02915	GOB81_RS02920	GOB81_RS02925	GOB81_RS02930	GOB81_RS02900
A. estunensis AV380	-	/	-	-	AV380_02320	-	AV380_02316	AV380_02317	AV380_02318	AV380_02323	AV380_02324	AV380_02315
A. estunensis LMG 1626	-	/	-	-	-	-	-	-	-	-	-	-
A. fallax LMG1636	GOB85_RS06155	/	-	GOB85_RS08905	GOB85_RS08900	GOB85_RS10835	GOB85_RS10830	GOB85_RS10825	GOB85_RS10820	GOB85_RS10815	GOB85_RS10810	-
A. musti LMG 30640	GOB93_RS10985	/	-	GOB93_RS10375	GOB93_RS10370	GOB93_RS02950	GOB93_RS02945	GOB93_RS02940	GOB93_RS02935	GOB93_RS02930	GOB93_RS02925	GOB93_RS02915
A. nitrogenifigens DSM 23921	G442_RS0113415	/	-	-	G442_RS0100540,G442_RS0109480	G442_RS20185	G442_RS0100530	G442_RS0100525	G442_RS0100520	G442_RS0100515	G442_RS0100510	G442_RS20180
A. oeni LMG 21952	GOB90_RS06590	/	-	GOB90_RS08590	GOB90_RS08595	GOB90_RS03905	GOB90_RS03910	GOB90_RS03915	GOB90_RS03920	GOB90_RS03925	GOB90_RS03930	GOB90_RS03935
A. senegalensis LMG 23690	AD948_RS07745	/	-	-	AD948_RS17710	-	AD948_RS07770	AD948_RS07775	AD948_RS07780	AD948_RS07790	AD948_RS07795	AD948_RS07800
A. senegalensis DmL 050	HK16_RS00220	/	-	-	HK16_RS00230	-	HK16_RS00240	HK16_RS00245	HK16_RS00250	HK16_RS00255	HK16_RS00260	HK16_RS00265
A. senegalensis 108B	-	/	-	-	-	-	-	-	-	-	-	-
A. sicerae LMG 1531	GVI59_RS09005	/		GVI59_RS04540	GVI59_RS04545	GVI59_RS01220	GVI59_RS01225	GVI59_RS01230	GVI59_RS01235	GVI59_RS01240	GVI59_RS01245	GVI59_RS01215
A. tropicalis BDGP1	CIW82_RS00980	/	-	-	CIW82_RS00970	-	CIW82_RS00960	CIW82_RS00955	CIW82_RS00950	CIW82_RS00945	CIW82_RS00940	CIW82_RS00935
A. tropicalis DmW 042	HC62_RS00720	/	-	-	HC62_RS00710	HC62_RS00705	HC62_RS00700	HC62_RS00695	HC62_RS00690	HC62_RS00685	HC62_RS00680	HC62_RS00675
A. tropicalis LMG 19825	-	/	-	-	-	-	-	-	-	-	-	-
A. pomorum strain LHT 2458	-	/	-	-	-	-	-	-	-	-	-	-
A. pomorum SH	-	/	-	-	-	-	-	-	-	-	-	-
A. ascendens LMG 1590	-	/	-	-	-	-	-	-	-	-	-	-
A. ascendens SRCM101447	-	/	-	-	-	-	-	-	-	-	-	-
A. cerevisiae LMG1625	-	/	-	-	-	-	-	-	-	-	-	-
A. cerevisiae LMG 1545	-	/	-	-	-	-	-	-	-	-	-	-
A. cibinongensis NBRC16605	-	/	-	-	-	-	-	-	-	-	-	-
A. cibinongensis DsW 47	-	/	-	-	-	-	-	-	-	-	-	-
A. fabarum LMG24244	-	/	-	-	-	-	-	-	-	-	-	-
A. fabarum OG2	-	/	-	-	-	-	-	-	-	-	-	-
A. farinalis LMG26772	-	/	-	-	-	-	-	-	-	-	-	-
A. ghanensis LMG23848T	-	/	-	-	-	-	-	-	-	-	-	-
A. ghanensis LMG 23848	-	/	-	-	-	-	-	-	-	-	-	-
A. indonesiensis 5H-1	-	/	-	-	-	-	-	-	-	-	-	-
A. indonesiensis NBRC 16471	-	/	-	-	-	-	-	-	-	-	-	-
A. lambici LMG 27439	-	/	-	-	-	-	-	-	-	-	-	-
A. lovaniensis DSM 4491	-	/	-	-	-	-	-	-	-	-	-	-
A. lovaniensis LMG 1617	-	/	-	-	-	-	-	-	-	-	-	-
A. malorum CECT 7742	-	/	-	-	-	-	-	-	-	-	-	-
A. malorum LMG 1746	-	/	-	-	-	-	-	-	-	-	-	-
A. okinawensis DsW 060	-	/	-	-	-	-	-	-	-	-	-	-
A. okinawensis JCM 25146	-	/	-	-	-	-	-	-	-	-	-	-
A. orientalis FAN1	-	/	-	-	-	-	-	-	-	-	-	-
A. orientalis NBRC 16606	-	/	-	-	-	-	-	-	-	-	-	-
A. orleanensis JCM 7639	-	/	-	-	-	-	-	-	-	-	-	-
A. orleanensis NBRC 13752	-	/	-	-	-	-	-	-	-	-	-	-
A. oryzifermentans dm	-	/	-	-	-	-	-	-	-	-	-	-
A. oryzifermentans SLV-7	-	/	-	-	-	-	-	-	-	-	-	-
A. oryzoeni B6	-	/	-	-	-	-	-	-	-	-	-	-
A. papayae JCM 25143	-	/	-	-	-	-	-	-	-	-	-	-
A. pasteurianus LMG 1262	-	/	-	-	-	-	-	-	-	-	-	-
A. pasteurianus NBRC 3278	-	/	-	-	-	-	-	-	-	-	-	-
A. pasteurianus SRCM101468	-	/	-	-	-	-	-	-	-	-	-	-
A. peroxydans LMG 1635	-	/	-	-	-	-	-	-	-	-	-	-
A. peroxydans NBRC 13755	-	/	-	-	-	-	-	-	-	-	-	-
A. persici TMW21084	-	/	-	-	-	-	-	-	-	-	-	-
A. persici JCM 25330	-	/	-	-	-	-	-	-	-	-	-	-
A. syzygii K03D05	-	/	-	-	-	-	-	-	-	-	-	-
A. syzygii 9H-2	-	/	-	-	-	-	-	-	-	-	-	-
A. thailandicus LMG 30826	-	/	-	-	-	-	-	-	-	-	-	-
The homologues to reference genes are designated by their locus tags.
The homologues placed together on the chromosome are marked with the same colour. HNH97_RS06445 is found in all species including those which lack all other proteins of the new acetan locus. This epimerase presumably supplies sugar precursors for other biosynthesis proccesses as well.
